# Supplementary material for: Prevalence and Epidemiological Patterns of Enterobius vermicularis Infection in Thailand: A Systematic Review and Meta-Analysis
Source: Med Sci (Basel). 2025 Sep 24;13(4):207. doi: 10.3390/medsci13040207 (PMC12551123; doi:10.3390/medsci13040207)
Supplement: Supplementary file 1 [file medsci-13-00207-s001.zip]

Archive with 5 entries (5 files):
- Table S1. Search terms.pdf
- Table S2. Details of included studies_MK_AM.xlsx
- Table S3. Methodological quality_JJ_MK_final.xls
- Table S4. Meta-regression and subgroup analysis_final.pdf
- Table S5. Meta-regression and subgroup analysis_final.pdf
