# Supplementary material for: Prevalence and Epidemiological Patterns of Enterobius vermicularis Infection in Thailand: A Systematic Review and Meta-Analysis
Source: Med Sci (Basel). 2025 Sep 24;13(4):207. doi: 10.3390/medsci13040207 (PMC12551123; doi:10.3390/medsci13040207)
Supplement: Supplementary file 1 [file medsci-13-00207-s001.zip › Table S2. Details of included studies_MK_AM.xlsx]

## Sheet: Details of included studies
Table S2. Details of included studies
No.	Authors	Study location	Parts of Thailand	Year of conduction	Types of participants	Clinical signs/symptoms	Mean age in any groups (mean ± SD, median ± range)	Age range (years)	Male (%)	Number of participants	Number of Enterobius vermicularis infections	Method for Enterobius vermicularis detection	Gene for detection
1	Baiubol et al., 2017	Phayao	Northern Thailand	2014	School children (70)	Not reported	Not reported	Not reported	70	70	1	Simple direct smear, formalin ether concentration
2	Bunchu et al., 2011	Phitsanulok, Uthai Thani, Kamphaeng Phet, Nakhon Sawan	Central Thailand	2008-2010	children residing in 4 provinces (1131)	Not reported	Not reported	1 to > 12 years	45	1131: male 529, female 602	226: male 118/529, female 108/602; Age 1-3 (24/241), 4-6 (86/314), 7-9 (63/282), 10-12 (51/256), > 12 (2/38)	Scotch tape technique
3	Bunnag et al., 1980	Phitsanulok, Pichit	Central Thailand	1977-1978	Villagers (1499)	Not reported	Not reported	Not reported	43.96	1298	1	Merthiolateiodine-formalin concentration method
4	Buppan et al., 2018	Nakhon Nayok	Central Thailand	2016-2017	Primary school children (1249)	Not reported	Not reported	1-5 years	54.2	1249: male 677, female 582	197: male 111/677, female 86/582: Age 6 (5/40), 7 (84/411), 8 (98/402), 9 (33/382), 10 (2/14)	Scotch tape technique
5	Chaisalee et al., 2004	Chiang Mai	Northern Thailand	2001	Hilltribal children (291)	Not reported	4.58 ± 2.62 years	1-10 years	42.27	291 (male 123, female 168)	122 (male 60, female 62)	Scotch tape technique
6	Changsap et al., 2017	Samut Prakan	Central Thailand	2016	School children (312)	Not reported	Not reported	2-8 years	50.6	312: male 158, female 154	11: male 4/158, female 7/154; Age 2-3 (0/74), 4-5 (0/89), 6-8 (11/122), unknown age (0/27)	Scotch tape technique
7	Changsap et al., 2019	Samut Prakan	Central Thailand	2015-2016	Pre-school and lower primary school children (2013)	Not reported	Not reported	3-10 years	50.32	2013: male 1013, female 1000	104: male 53/1013, female 51/1000	Scotch tape technique
8	Changsap et al., 2002	Bangkok	Central Thailand	2001	Primary school children (3621)	Not reported	Not reported	5-10 years	46.31	3621 (male 1677, female 1944; Age 5–6 (1139), 7–8 (1449), 9–10 (1023))	781 (male 360, female 421; Age 5–6 (255), 7–8 (352), 9–10 (174))	Scotch tape technique
9	Changsap et al., 2021	Chachoengsao	Eastern Thailand	2017	Primary school children (500)	Asymptomatic and symptomatic	Not reported	5-10 years	47	500: male 235, female 265	17: male 13/235, female 4/265	Scotch tape technique
10	Changsap et al., 2017	Bangkok	Central Thailand	2012-2013	Pre-school children	Not reported	Not reported	1-5 years	51.16	1030: male 527, female 503	91: male 49/527, female 42/503	Scotch tape technique
11	Fukruksa et al., 2013	Sukhothai	Central Thailand	2011	School children (58)	Not reported	Not reported	1 to > 12 years	55.17	58: male 32, female 26	27: male 16/32, female 11/26; Age 1-4 (5/6), 5-8 (12/21), 9-12 (10/30), > 12 (0/1)	Scotch tape technique
12	Janthu et al., 2022	Phitsanulok, Phetchabun, Sukhothai, Nakhon Sawan, Uttaradit, Tak, Phichit, Khamphaeng Phet, Uthai Thani	Central and Western Thailand	Not reported	Primary school children (3621)	Not reported	Not reported	4–12 years	50.63	2544: male 1288, female 1256	Scotch tape technique (188): male 106, female 82: Phitsanulok 56/488, Phetchabun 27/243, Sukhothai 25/338, Nakhon Sawan 8/161, Uttaradit 12/252, Tak 4/188, Phichit 38/353, Khamphaeng Phet 12/325, Uthai Thani 6/196; Age 4 to 6 years 51/593, 7 to 9 years 115/1028, 10 to 12 years 22/923	Scotch tape technique, PCR	E. vermicularis mitochondrial cytochrome c oxidase subunit 1 (cox1) gene and the nuclear ribosomal DNA second internal transcribed spacer (ITS2)
13	Kimyong et al., 2019	Nakhon Phanom	Northeastern Thailand	Not reported	Villagers (255)	Not reported	50	> 18 years	40.4	255	1	Kato's thick smear technique
14	Kitvatanachai et al., 2008	Nakhon Ratchasima	Northeastern Thailand	2007	Villagers (214)	Not reported	Not reported	<15 to > 46 years	39.72	214	1	Kato’s Thick smear
15	Kitvatanachai et al., 2022	Satun	Southern Thailand	2016-2017	Villagers in all age groups (204)	Not reported	Not reported	1 to > 60 years	34.8	204	1	Simple direct smear
16	Kitvatanachai et al., 2017	Krabi	Southern Thailand	2012	Villagers (240)	Not reported	Not reported	> 15 years	Not reported	221	1	Simple direct smear, modified formalin-ether concentration
17	Kitvatanachai et al., 2014	Pathum Thani	Central Thailand	2011	School children (977)	Not reported	Not reported	4–8 years	47.1	616	64: male 32, female 32	Scotch tape technique
18	Laoraksawong et al., 2020	Nakhon Si Thammarat	Southern Thailand	2019	School children (397)	Not reported	6.79 ± 1.74 years	3–9 years	48.36	397: male 192, female 205; 7 to 9 years (242), 3 to 6 years (155)	23: male 14, female 9; 7 to 9 years (10), 3 to 6 years (13)	Scotch tape technique
19	Leelayoova et al., 2008	Chacherngsao	Central Thailand	2005	Primary school children	Not reported	Not reported	6-13 years	Not reported	675	3	Simple direct smear, formalin ethyl acetate concentration
20	Martviset et al., 2018	Pathum Thani	Central Thailand	2017	School children (97)	Not reported	Not reported	4-12 years	46.86	96: male 45, female 51	5 (5.41% of 96 participants): male 3, female 2	Simple direct smear, modified concentration method, Scotch tape technique
21	Nateeworanart et al., 2007	Tak	Western Thailand	2006	School children (260)	Not reported	Not reported	5-12 years	56.54	260	50: male 27/147, female 23/113	Scotch tape technique
22	Nithikathkul et al., 2008	Samut Prakan	Central Thailand	2000-2001	School children (1255)	Not reported	Not reported	6-10 years	52.67	1255: male 661, female 594	220 (17.5% in the article): male 120, female 100	Scotch tape technique
23	Nithikathkul et al., 2005	Samut Prakan	Central Thailand	2000-2002	Primary school children (777)	Not reported	Not reported	6-10 years	51.35	777: male 399, female 378; Age 6 (80), 7 (291), 8 (220), 9-10 (173)	152: male 80, female 72; Age 6 (16), 7 (62), 8 (47), 9-10 (26)	Scotch tape technique
24	Nithikathkul et al., 2001	Ang Thong, Kanchanaburi, Samut Prakan, Bangkok, Chachoengsao, Ratchaburi, Samut Sakhon, Chon Buri	Central, Western, Eaestern Thailand	1999-2000	Children in communities (808)	Not reported	Not reported	5-10 years	47.03	808	177: Ang Thong (22/57), Kanchanaburi (20/72), Samut Prakan (75/354), Bangkok (11/43), Chachoengsao (9/37), Ratchaburi (10/45), Samut Sakhon (9/41), Chon Buri (21/159)	Scotch tape technique
25	Nithikathkul et al., 2001 (Samut Prakan)	Samut Prakan	Central Thailand	2020	Primary school children	Not reported	Not reported	6-10 years	50.44	783: male 395, female 388	303: male 135, female 168; Age 6 (18/27), 7 (94/220), 8 (68/199), 9 (85/250), 10 (38/87)	Scotch tape technique
26	Nithikathkul et al., 2003	Mae Hong Son	Northern Thailand	2002	Hilltribal children (69)	Not reported	Not reported	1-10 years	49.3	69: male 34, female 35; Age 1-2 (21), 3-6 (21), 6-8 (19), 8-10 (8)	5: male 1, female 4; Age 1-2 (1), 3-6 (4), 6-8 (0), 8-10 (0)	Scotch tape technique
27	Polseela et al., 2004	Phitsanulok	Central Thailand	2002	Primary school children (528)	Not reported	Not reported	6-10 years	50.398	528: male 266, female 262	28: male 12/266, female 16/262; Age 6-7 (7/158), 8 (9/151), 9-10 (7/198)	Scotch tape technique
28	Polseela et al., 2015	Phitsanulok	Central Thailand	2009-2010	Students in primary schools (352)	Not reported	Not reported	7-15 years	Formalin-ethyl acetate concentration (52), Scotch tape technique (52.9)	Formalin-ethyl acetate concentration (352), Scotch tape technique (576)	Formalin-ethyl acetate concentration (2/352), Scotch tape technique (81/576): male (48/305), female (33/271)	Formalin-ethyl acetate concentration, Scotch tape technique
29	Prommi et al., 2020	Nan	Northern Thailand	2018	Villagers (1047)	Not reported	Not reported	Adults (30–59 years old): 584, elderly (>60 years old; 381, children (0–14 years old; 33, young adults (15–29 years old; 32	52.7	1047	1	Simple direct smear, modified Katz thick smear technique
30	Prownebon et al., 2013	Pathum Thani	Central Thailand	2008	Orphanage children (137), hill-tribe children (145)	Not reported	Not reported	1-6 years	59.1	Orphanage children (137): Age 1–2 (4), 3–4 (73), 5–6 (60), hill-tribe children (145): Age 1–2 (32), 3–4 (51), 5–6 (62)	Orphanage children (13): Age 1–2 (0), 3–4 (5), 5–6 (8), hill-tribe children (37): Age 1–2 (7), 3–4 (14), 5–6 (16)	Scotch tape technique
31	Punsawad et al., 2018	Nakhon Si Thammarat	Southern Thailand	2016	Primary schoolchildren (299)	Not reported	Median 9 years (IQR: 8–11)	7-12 years	57.5	299	1	Simple direct smear, formalin-ether concentration, modified Kato-Katz technique
32	Sagnuankiat et al., 2016	Samut Sakhon	Central Thailand	Not reported	Immigrant children (372)	Not reported	Not reported	1–15 years	Not reported	531	134	Scotch tape technique
33	Sajjavattana et al, 2016	Surin, Buriram	Northeastern Thailand	2014-2015	School children (1209)	Not reported	Not reported	Kindergarten to 12 years	Not reported	871	2: male 1, female 1	Modified Kato-Katz technique
34	Saksirisampant et al., 2004	Chiang Mai	Northern Thailand	2002-2003	Karen students (781)	Not reported	Not reported	3-19 years	41.6	781	121	Formalin-ether concentration, Scotch tape technique
35	Saksirisampant et al., 2006	Ang Thong, Ayudthaya, Suphanburi	Central Thailand	2004	School children (1037)	Not reported	Not reported	3-12 years	52.07	1037	3	Formalin-ether concentration
36	Sanprasert et al., 2016	Ang Thong, Nakhon Ratchasima, Khon Kaen, Nan, Chon Buri, Kanchanaburi and Phatthalung	Central, northeastern, northern, eastern, western, and southern Thailand	Not reported	School children (1909)	Not reported	9.9 ± 4.9	1-23 years	Not reported	1909	10	Simple direct smear, formalin-ethyl acetate concentration method
37	Seanganantakarn et al., 2019	Sukhothai	Central Thailand	2018	School children (46)	Not reported	Not reported	Kindergarten to 15 years	23.4	46: male 11, female 35	2: male1/11, female 1/35	Scotch tape technique
38	Srithai et al., 2023	Nakhon Phanom	Northeastern Thailand	2020	Villagers (250)	Not reported	Not reported	≥ 18 years	42	250: male 105, female 145	3	Kato thick smear
39	Tepmongkol et al., 1980	Bangkok	Central Thailand	Not reported	School children (592)	Not reported	Not reported	4-13 years	51.35	592	386: male 187/289, female 199/303	Scotch tape technique
40	Thunyaharn et al., 2023	Nakhon Ratchasima	Northeastern Thailand	2022	Preschool children (58)	Not reported	Not reported	2-4 years	46.6	58: male 27, female 31	1: male 1/27, female 0/31	Scotch tape technique
41	Tomanakan et al., 2018	Tak, Nan, Bangkok, Khon Kaen, Rayong	Central, Northeastern, Northern, Eastern, Western Thailand	2015-2016	Primary school children and orphanages (608)	Not reported	Not reported	3-8 years	61.3	491	43: male 26/301, female 17/190	Scotch tape technique, PCR	E. vermicularis mitochondrial cytochrome c oxidase subunit 1 (cox1) gene and the nuclear ribosomal DNA second internal transcribed spacer (ITS2)
42	Tukaew et al., 2002	Chiang Mai	Northern Thailand	2001	Pre-school children (249)	Not reported	Not reported	1-12 years	44.57	249	113: male 53/111, female 60/138	Scotch tape technique
43	Tungtrongchitr et al., 2007	Khon Kaen	Northeastern Thailand	Not reported	Participants in rural communities (1124)	Not reported	Not reported	4–79 years	Not reported	1124	2	Modified Kato thick smear
44	Vajrasthira et al., 1960	Bangkok	Central Thailand	Not reported	School children in communities and children in hospitals	Not reported	Not reported	3-12 years	55.5	1708: School children in communities (1313), children in hospitals (395)	916: School children in communities (777), children in hospitals (139); Male 467/899, female 449/809; Age 3-4 (282/557), 5-6 (347/647), 7-8 (225/369), 9-10 47/91), 11-12 (15/44)	Scotch tape technique
45	Waikagul et al., 2002	Nan	Northern Thailand	2001	Children in primary schools (1010)	Not reported	Not reported	Not reported	Not reported	1010	9	Formalin-ether concentration
46	Waree et al., 2001	Phitsanulok	Central Thailand	1999-2000	Villagers (584)	Not reported	Not reported	< 10 to > 60 years	Not reported	584	4	Formalin-ethyl acetate concentration
47	Wattanawong et al., 2021	76 provinces	All areas	2019	Villagers (16187)	Not reported	42.3±22.5	< 10 to > 60 years	42.5	16187	8	Formalin ether concentration technique, modified Kato-Katz technique
48	Wijit et al., 2013	Nan, Lampang	Northern Thailand	Not reported	Villagers suspected to have stools positive for O. viverrini: Nan (50), Lampang (100)	Not reported	Not reported	Not reported	Not reported	Nan (50), Lampang (100)	Nan (1/50), Lampang (0/100)	Simple sedimentation
49	Wilairatana et al., 1996	Bangkok	Central Thailand	1995	Thai labourers (362)	Asymptomatic	30.31±6.54	18–46 years	68	362	1	Formalin ether concentration technique
50	Wiphawin et al., 2019	Nakhon Phanom	Northeastern Thailand	Not reported	Villagers (227)	Not reported	50	> 18 years	33.3	227	1	Kato's thick smear technique
51	Wongjindanon et al., 2005	Samut Sakhon	Central Thailand	Samut Sakhon (2003)	Schoolchildren (656)	Asymptomatic	Not reported	Not reported	Samut Sakhon (53.05)	Samut Sakhon (656)	Samut Sakhon (1)	Simple sedimentation
52	Wongstitwilairoong et al., 2023	Kanchanaburi	Western Thailand	2017-2018	Preschool and school-aged children	Asymptomatic and symptomatic	8.29 ± 2.14	3–12 years	45.99	661	4 (0.61% in the article)	Simple direct smear
53	Worasith et al., 2022	Khon Kaen, Kalasin	Northeastern Thailand	2018-2019	Khon Kaen (448), Kalasin (1023)	Villagers in endemic areas for opisthorchiasis and cholangiocarcinoma	Not reported	>15 years	Not reported	1471: Khon Kaen (448), Kalasin (1023)	Khon Kaen (0/448), Kalasin (5/1023)	Formalin-ethyl acetate concentration technique
54	การชัยศรี et al., 2015	Nakhon Pathom	Central Thailand	2014	School children (320)	Not reported	Not reported	Kindergarten to 8 years	55.31	320: male 177, female 143	41: male 25/177, female 16/143	Scotch tape technique
55	แก้วพิทูลย์ et al., 2010	Ubonratchathani	Northeastern Thailand	2007-2009	Pre-school children (401)	Not reported	Not reported	1-5 years	52.9	401: male 212, femlae 198	31: male 17/212, female 14/189; Age 1 (0/4), 2 (4/61), 3 (13/177), 4 (13/155), 5 (1/4)	Scotch tape technique
56	ชินเจริญพันธ์ et al., 2019	Nakhon Ratchasima	Northeastern Thailand	2019	School children (99)	Not reported	Not reported	2-11 years	52.5	99	6: male 4/52, female 2/47; Age 2-5 (2/39), 6-9 (4/31), 10-13 (0/29)	Scotch tape technique
57	นทีวรนารถ et al., 2008	Phitsanulok	Central Thailand	2007	School children (172)	Not reported	Not reported	1-13 years	50.58	172	27	Scotch tape technique
58	เนียมนุ้ย et al., 2009	Samut Prakan, Burirum	Central, Northeastern Thailand		School children (413)	Not reported	Not reported	4-6 years	53.5	413	111: male 52/221, female 59/192; Age 4 (26/68), 5 (50/253), 6 (35/92); Samut Prakan (36/269), Burirum (75/144)	Scotch tape technique
