# Supplementary material for: Prevalence and Epidemiological Patterns of Enterobius vermicularis Infection in Thailand: A Systematic Review and Meta-Analysis
Source: Med Sci (Basel). 2025 Sep 24;13(4):207. doi: 10.3390/medsci13040207 (PMC12551123; doi:10.3390/medsci13040207)
Supplement: Supplementary file 1 [file medsci-13-00207-s001.zip › Table S3. Methodological quality_JJ_MK_final.xls]

## Sheet: All studies
Table S3. Methodological quality of the include studies
JBI critical appraisal checklist for analytical cross sectional studies
No.	Study	1. Were the criteria for inclusion in the sample clearly defined?	2. Were the study subjects and the setting described in detail?	3. Was the exposure measured in a valid and reliable way?	4. Were objective, standard criteria used for measurement of the condition?	5. Were confounding factors identified?	6. Were strategies to deal with confounding factors stated?	7. Were the outcomes measured in a valid and reliable way?	8. Was appropriate statistical analysis used?	% Yes	Risk*
1	Baiubol et al., 2017	Yes	Yes	Unclear	Yes	Unclear	No	Yes	Unclear	50	Moderate risk of bias
2	Bunchu et al., 2011	Yes	Yes	Yes	Yes	Unclear	No	Yes	Yes	75	Low risk of bias
3	Buppan et al., 2018	Yes	Yes	Yes	Yes	Unclear	No	Yes	Yes	75	Low risk of bias
4	Chaisalee et al., 2004	Yes	Yes	Yes	Yes	No	No	Yes	Yes	75	Low risk of bias
5	Changsap et al., 2017 (Samutprakan)	Yes	Yes	Yes	Yes	Unclear	No	Yes	Yes	75	Low risk of bias
6	Changsap et al., 2019	Yes	Yes	Yes	Yes	Yes	No	Yes	Yes	87.5	Low risk of bias
7	Changsap et al., 2002	Yes	Yes	Yes	Yes	Yes	No	Yes	Yes	87.5	Low risk of bias
8	Changsap et al., 2021	Yes	Yes	Yes	Yes	Yes	Unclear	Yes	Yes	87.5	Low risk of bias
9	Changsap et al., 2017 (Bangkok)	Yes	Yes	Yes	Yes	Unclear	No	Yes	Yes	75	Low risk of bias
10	Fukruksa et al., 2013	Unclear	Yes	Yes	Yes	Unclear	No	Yes	Yes	62.5	Moderate risk of bias
11	Janthu et al., 2022	Yes	Yes	Yes	Yes	Unclear	No	Yes	Yes	75	Low risk of bias
12	Kimyong et al., 2019	Yes	Yes	Unclear	Yes	Unclear	No	Yes	Unclear	50	Moderate risk of bias
13	Kitvatanachai et al., 2000	Yes	Yes	Yes	Yes	Unclear	No	Yes	Yes	75	Low risk of bias
14	Kitvatanachai et al., 2008	Yes	Yes	Unclear	Yes	Yes	No	Yes	Unclear	62.5	Moderate risk of bias
15	Kitvatanachai et al., 2022	Yes	Yes	Unclear	Yes	Unclear	No	Yes	Yes	62.5	Moderate risk of bias
16	Kitvatanachai et al., 2014	Yes	Yes	Unclear	Yes	Yes	No	Yes	Yes	75	Low risk of bias
17	Kitvatanachai et al., 2017	Yes	Yes	Unclear	Yes	Unclear	No	Yes	Yes	62.5	Moderate risk of bias
18	Laoraksawong et al., 2020	Yes	Yes	Yes	Yes	Yes	No	Yes	Yes	87.5	Low risk of bias
19	Leelayoova et al., 2008	Yes	Yes	Unclear	Yes	Yes	Unclear	Yes	Yes	75	Low risk of bias
20	Martviset et al., 2018	Yes	Yes	Yes	Yes	Unclear	No	Yes	Yes	75	Low risk of bias
21	Nateeworanart et al., 2007	Yes	Yes	Yes	Yes	No	No	Yes	Unclear	62.5	Moderate risk of bias
Yes	Nithikathkul et al., 2008	Yes	Yes	Yes	Yes	Unclear	No	Yes	Yes	75	Low risk of bias
23	Nithikathkul et al., 2005	Yes	Yes	Yes	Yes	Yes	No	Yes	Yes	87.5	Low risk of bias
24	Nithikathkul et al., 2001	Yes	Yes	Yes	Yes	Yes	No	Yes	Yes	87.5	Low risk of bias
25	Nithikathkul et al., 2001 (Samut Prakan)	Yes	Yes	Yes	Yes	Yes	No	Yes	Yes	87.5	Low risk of bias
26	Nithikathkul et al., 2003	Yes	Yes	Yes	Yes	Yes	No	Yes	Yes	87.5	Low risk of bias
27	Polseela et al., 2004	Yes	Yes	Yes	Yes	Yes	No	Yes	Yes	87.5	Low risk of bias
28	Polseela et al., 2015	Yes	Yes	Yes	Yes	Unclear	No	Yes	Yes	75	Low risk of bias
29	Prommi et al., 2020	Yes	Yes	Unclear	Yes	Yes	Unclear	Yes	Yes	75	Low risk of bias
30	Prownebon et al., 2013	Yes	Yes	Yes	Yes	Unclear	Unclear	Yes	Yes	75	Low risk of bias
31	Punsawad et al., 2018	Yes	Yes	Unclear	Yes	Yes	Unclear	Yes	Yes	75	Low risk of bias
32	Sagnuankiat et al., 2016	Yes	Yes	Yes	Yes	Yes	No	Yes	Yes	87.5	Low risk of bias
33	Sajjavattana et al., 2016	Yes	Yes	Unclear	Yes	Yes	No	Yes	Unclear	62.5	Moderate risk of bias
34	Saksirisampant et al., 2004	Yes	Yes	Yes	Yes	Yes	No	Yes	Yes	87.5	Low risk of bias
35	Saksirisampant et al., 2006	Yes	Yes	Unclear	Yes	Unclear	No	Yes	Yes	62.5	Moderate risk of bias
36	Sanprasert et al., 2016	Yes	Yes	Unclear	Yes	Yes	No	Yes	Yes	75	Low risk of bias
37	Seanganantakarn et al., 2019	Unclear	Yes	Yes	Yes	Unclear	No	Yes	Unclear	50	Moderate risk of bias
38	Srithai et al., 2023	Yes	Yes	Unclear	Yes	Yes	No	Yes	Yes	75	Low risk of bias
39	Taylor et al., 2018	Yes	Yes	Yes	Yes	Yes	Yes	Yes	Yes	100	Low risk of bias
40	Thunyaharn et al., 2023	Yes	Yes	Yes	Yes	Yes	No	Yes	Yes	87.5	Low risk of bias
41	Tomanakan et al., 2018	Yes	Yes	Yes	Yes	Yes	No	Yes	Yes	87.5	Low risk of bias
42	Tukaew et al., 2002	Yes	Yes	Yes	Yes	Unclear	No	Yes	Yes	75	Low risk of bias
43	Tungtrongchitr et al., 2007	Yes	Yes	Unclear	Yes	Unclear	No	Yes	Yes	62.5	Moderate risk of bias
44	Waikagul et al., 2002	Yes	Yes	Unclear	Yes	Unclear	No	Yes	Yes	62.5	Moderate risk of bias
45	Waree et al., 2001	Yes	Yes	No	Yes	Unclear	No	Yes	Yes	62.5	Moderate risk of bias
46	Wattanawong et al., 2021	Yes	Yes	Unclear	Yes	Yes	Unclear	Yes	Yes	75	Low risk of bias
47	Wijit et al., 2013	Yes	Yes	Unclear	Yes	No	No	Yes	Unclear	50	Moderate risk of bias
48	Wiphawin et al., 2019	Yes	Yes	Unclear	Yes	Unclear	Unclear	Unclear	Yes	50	Moderate risk of bias
49	Wongjindanon et al., 2005	Yes	Yes	No	Yes	Unclear	No	Yes	Yes	62.5	Moderate risk of bias
50	Wongstitwilairoong et al., 2023	Yes	Yes	Unclear	Yes	Yes	Unclear	Unclear	Yes	62.5	Moderate risk of bias
51	Worasith et al., 2022	Yes	Yes	Unclear	Yes	Yes	Unclear	Unclear	Yes	62.5	Moderate risk of bias
52	การชัยศรี et al., 2015	Yes	Yes	Yes	Yes	Yes	No	Yes	Yes	87.5	Low risk of bias
53	แก้วพิทูลย์ et al., 2010	Yes	Yes	Yes	Yes	Yes	No	Yes	Yes	87.5	Low risk of bias
54	ชินเจริญพันธ์ et al., 2019	Yes	Yes	Yes	Yes	Yes	No	Yes	Yes	87.5	Low risk of bias
55	นทีวรนารถ et al., 2008	Yes	Yes	Unclear	Yes	Unclear	Unclear	Yes	Unclear	50	Moderate risk of bias
56	เนียมนุ้ย et al., 2009	Yes	Yes	Yes	Yes	Yes	No	Yes	Yes	87.5	Low risk of bias
* High risk of bias = score up to 49% of “yes” scores; Moderate risk of bias = score from 50 to 69% of “yes” scores; Low risk of bias = score more than 70% of “yes” scores.
